# Supplementary material for: In Vitro Transfection of Up-Regulated Genes Identified in Favorable-Outcome Neuroblastoma into Cell Lines
Source: Cells. 2022 Oct 10;11(19):3171. doi: 10.3390/cells11193171 (PMC9564278; doi:10.3390/cells11193171)
Supplement: Supplementary file 1 [file cells-11-03171-s001.zip]

Archive with 1 entries (1 files):
- cells-1888267-supplementary.pdf
